# Supplementary material for: Advancements and Challenges of Artificial Intelligence-Assisted Electroencephalography in Epilepsy Management
Source: J Clin Med. 2025 Jun 16;14(12):4270. doi: 10.3390/jcm14124270 (PMC12194755; doi:10.3390/jcm14124270)
Supplement: Supplementary file 1 [file jcm-14-04270-s001.zip]

Archive with 1 entries (1 files):
- jcm-3524446-supplementary.pdf
